# Supplementary material for: Tacrolimus Maintains the Balance of Neutrophil Extracellular Traps by Inducing DNA Methylation of Neutrophils to Reduce Immune Rejection
Source: Life (Basel). 2023 Nov 25;13(12):2253. doi: 10.3390/life13122253 (PMC10744459; doi:10.3390/life13122253)
Supplement: Supplementary file 1 [file life-13-02253-s001.zip]

Archive with 1 entries (1 files):
- life-2676451-supplementary.pdf
